# Supplementary material for: Quantitative Analysis of Rhodobacter sphaeroides Storage Organelles via Cryo-Electron Tomography and Light Microscopy
Source: Biomolecules. 2024 Aug 14;14(8):1006. doi: 10.3390/biom14081006 (PMC11352279; doi:10.3390/biom14081006)
Supplement: Supplementary file 1 [file biomolecules-14-01006-s001.zip]

Archive with 1 entries (1 files):
- biomolecules-3078749-supplementary.pdf
